# Supplementary material for: New species and a new record of Phylloporia from Benin
Source: Sci Rep. 2021 Apr 23;11:8879. doi: 10.1038/s41598-021-88323-3 (PMC8065173; doi:10.1038/s41598-021-88323-3)
Supplement: Supplementary file 1 — Supplementary Information. [file 41598_2021_88323_MOESM1_ESM.xlsx]

## Sheet: Supplementary Table S1
Article title: New species and a new record of Phylloporia from Benin
Journal name:Scientific Reports
author names: Boris Armel Olou 1-2, Nourou Soulemane Yorou2, Ewald Langer 1
Affiliations
E-mail address of the corresponding author: borisolou@yahoo.fr
Caption: ABGD species delimitation analysis showing the number of group, the number of sequences forming each group, and the identity of the sequences of Phylloporia.
Group[ 1 ] n: 1 ;id: Fomitiporella_sinica_LWZ20130809_5_China Fulvifomes inermis voucher LWZ 20130809-5
Group[ 2 ] n: 1 ;id: Fomitiporella_tenuissima_Dai12245_China Inonotus sp. CLZ-2013a voucher Dai 12245
Group[ 3 ] n: 1 ;id: Fomitiporella_umbrinella_JV0509_114_USA Fomitiporella sp. JV 0509/114
Group[ 4 ] n: 1 ;id: Phylloporia_resupinata_DMC476_Cameroon Phylloporia resupinata isolate Douanla-Meli 476
Group[ 5 ] n: 1 ;id: Fulvifomes_fastuosus_CBS213_36 Fulvifomes fastuosus strain CBS 213.36
Group[ 6 ] n: 2 ;id: Phylloporia_boldo_CIEFAPcc532_Chile Phylloporia boldo voucher CIEFAPcc532 Phylloporia_boldo_CIEFAPcc584_Chile Phylloporia boldo voucher CIEFAPcc584
Group[ 7 ] n: 2 ;id: Phylloporia_mori_Wu1105_2_Taiwan Phylloporia mori Wu 1105-2 Phylloporia_mori_Wu1105_3_Taiwan Phylloporia mori Wu 1105-3
Group[ 8 ] n: 1 ;id: Phylloporia_dependens_Cui13763 Phylloporia dependens voucher Cui 13763
Group[ 9 ] n: 1 ;id: Fulvifomes_robiniae_CFMR2693_USA_Arizona Phellinus robiniae isolate AZ15
Group[ 10 ] n: 1 ;id: Phellinus_ribis_AF311040 Phellinus ribis strain 82-828
Group[ 11 ] n: 2 ;id: Phylloporia_chrysites_MUCL52764_Mexico Phylloporia chrysita strain MUCL 52764 Phylloporia_chrysites_MUCL52862_Mexico Phylloporia chrysita strain MUCL 52862
Group[ 12 ] n: 2 ;id: Phylloporia_clausenae_Cui8463_China Phylloporia clausenae voucher Cui8463 Phylloporia_clausenae_Yuan3528_China Phylloporia sp. LWZ-2014a voucher Yuan 3528
Group[ 13 ] n: 2 ;id: Phylloporia_crataegi_Dai11016 Phylloporia crataegi isolate Dai 11016 Phylloporia_crataegi_Dai18133_China Phylloporia crataegi voucher Dai18133
Group[ 14 ] n: 1 ;id: Phylloporia_ephedrae Phylloporia ephedrae
Group[ 15 ] n: 2 ;id: Phylloporia_fontanesiae_Cui12356_China Phylloporia fontanesiae voucher Cui12356 Phylloporia_fontanesiae_Li199 Phylloporia fontanesiae isolate Li 199
Group[ 16 ] n: 2 ;id: Phylloporia_oreophila_Cui2219 Phylloporia oreophila isolate Cui 2219 Phylloporia_oreophila_Cui9503 Phylloporia oreophila isolate Cui 9503
Group[ 17 ] n: 1 ;id: Phylloporia_yuchengii_YG051_Uzbekistan Phylloporia yuchengii isolate YG 051
Group[ 18 ] n: 1 ;id: Phylloporia_tiliae_Yuan5491_China Phylloporia tiliae voucher Yuan 5491
Group[ 19 ] n: 2 ;id: Phylloporia_gutta_Dai16070_China Phylloporia gutta voucher Dai16070 Phylloporia_gutta_Dai_4197 Phylloporia gutta isolate Dai 4197
Group[ 20 ] n: 1 ;id: Phylloporia_perangusta_Dai18139_China Phylloporia sp. SJD-2018a voucher Dai18139
Group[ 21 ] n: 2 ;id: Phylloporia_rattanicola_Dai18233_China Phylloporia sp. SJD-2018d voucher Dai18233 Phylloporia_rattanicola_Dai18235_China Phylloporia sp. SJD-2018d voucher Dai18235
Group[ 22 ] n: 1 ;id: Phylloporia_osmanthi_Yuan5655_China Phylloporia osmanthi voucher Yuan 5655
Group[ 23 ] n: 3 ;id: Phylloporia_lonicerae_Dai17898_China Phylloporia sp. SJD-2018b voucher Dai17898 Phylloporia_lonicerae_Dai17899_China Phylloporia sp. SJD-2018b voucher Dai17899 Phylloporia_lonicerae_Dai17900_China Phylloporia sp. SJD-2018b voucher Dai17900
Group[ 24 ] n: 2 ;id: Phylloporia_pseudopectinata_Cui13746_China Phylloporia pseudopectinata voucher Cui 13746 Phylloporia_pseudopectinata_Cui13749_China Phylloporia pseudopectinata voucher Cui 13749
Group[ 25 ] n: 2 ;id: Phylloporia_cystidiolophora_Dai13945_China Phylloporia sp. SJD-2018c voucher Dai13945 Phylloporia_cystidiolophora_Dai13953_China Phylloporia sp. SJD-2018c voucher Dai13953
Group[ 26 ] n: 2 ;id: Phylloporia_nandinae_Dai10588 Phylloporia nandinae isolate Dai 10588 Phylloporia_nandinae_Dai10625 Phylloporia nandinae isolate Dai 10625
Group[ 27 ] n: 2 ;id: Phylloporia_flacourtiae_Yuan6360_China Phylloporia sp. LWZ-2014c voucher Yuan 6360 Phylloporia_flacourtiae_Yuan6362_China Phylloporia sp. LWZ-2014c voucher Yuan 6362
Group[ 28 ] n: 3 ;id: Phylloporia_littoralis_MUCL56144_Gabon Phylloporia sp. CD-2016a culture MUCL:56144 Phylloporia_littoralis_MUCL56145_Gabon Phylloporia sp. CD-2016a culture MUCL:56145 Phylloporia_OAB0204_Benin
Group[ 29 ] n: 2 ;id: Phylloporia_terrestris_He2359_China Phylloporia terrestris voucher He2359 Phylloporia_terrestris_Yuan5738_China Phylloporia terrestris voucher Yuan 5738
Group[ 30 ] n: 1 ;id: Phylloporia_fulva_MUCL54472 Phylloporia fulva voucher MUCL 54472
Group[ 31 ] n: 1 ;id: Phylloporia_pectinata_AF411823 Phylloporia pectinata
Group[ 32 ] n: 1 ;id: Phylloporia_hainaniana_Dai9460 Phylloporia hainaniana isolate Dai 9460
Group[ 33 ] n: 1 ;id: Phylloporia_sp_MUCLFG_11_462_Guyana Phylloporia sp. MUCL/FG-11-462
Group[ 34 ] n: 2 ;id: Phylloporia_flabelliforma_MUCL55569_Gabon Phylloporia flabelliforma voucher MUCL 55569 Phylloporia_flabelliforma_MUCL55570_Gabon Phylloporia flabelliforma voucher MUCL 55570
Group[ 35 ] n: 2 ;id: Phylloporia_gabonensis_MUCL55571_Gabon Phylloporia gabonensis voucher MUCL 55571 Phylloporia_gabonensis_MUCL55572_Gabon Phylloporia gabonensis voucher MUCL 55572
Group[ 36 ] n: 2 ;id: Phylloporia_pendula_Cui13691_China Phylloporia pendula voucher Cui 13691 Phylloporia_pendula_Cui13876_China Phylloporia pendula isolate Cui 13876
Group[ 37 ] n: 2 ;id: Phylloporia_afrospathulata_KJ743249 Phylloporia afrospathulata voucher MUCL 53983 Phylloporia_afrospathulata_MUCL54511 Phylloporia afrospathulata voucher MUCL 54511
Group[ 38 ] n: 1 ;id: Phylloporia_sp_MUCL52864 Phylloporia sp. MUCL 52864
Group[ 39 ] n: 2 ;id: Phylloporia_rinoreae_MUCL56283_Gabon Phylloporia sp. CAD-2019a culture MUCL:56283 Phylloporia_rinoreae_MUCL57328_Gabon Phylloporia sp. CAD-2019a culture MUCL:57328
Group[ 40 ] n: 2 ;id: Phylloporia_nouraguensis_MUCL_FG404_Guyana Phylloporia nouraguensis strain MUCL/FG-11-404 Phylloporia_nouraguensis_MUCL_FG409_Guyana Phylloporia nouraguensis strain MUCL/FG-11-409
Group[ 41 ] n: 1 ;id: Phylloporia_solicola_JRF145_Brazil Phylloporia sp. GJ-2018c voucher JRF145
Group[ 42 ] n: 1 ;id: Phylloporia_radiata_LWZ2016a_China Phylloporia sp. LWZ-2016a voucher LWZ 20141122-5
Group[ 43 ] n: 2 ;id: Phylloporia_minutispora_Ipulet706 Phylloporia minutospora isolate Ipulet 706 Phylloporia_minutispora_MUCL52865 Phylloporia minutispora strain MUCL 52865
Group[ 44 ] n: 2 ;id: Phylloporia_atlantica_JRF142_Brazil Phylloporia sp. GJ-2018a voucher JRF142 Phylloporia_atlantica_JRF151_Brazil Phylloporia sp. GJ-2018a voucher JRF151
Group[ 45 ] n: 3 ;id: Phylloporia_minutipora_Dai16172_China Phylloporia minutipora voucher Dai16172 Phylloporia_sp_Dai9257_China Phylloporia sp. LWZ-2016 voucher Dai 9257 Phylloporia_sp_LWZ20150531_14_China Phylloporia sp. LWZ-2016 voucher LWZ 20150531-14
Group[ 46 ] n: 1 ;id: Phylloporia_inonotoides_MUCL54468_China Phylloporia inonotoides voucher MUCL 54468
Group[ 47 ] n: 2 ;id: Phylloporia_lespedezae_Dai17065_China Phylloporia sp. FW-2017a isolate Dai17065 Phylloporia_lespedezae_Dai17067_China Phylloporia sp. FW-2017a isolate Dai17067
Group[ 48 ] n: 2 ;id: Phylloporia_nodostipitata_FLOR51173_Brazil Phylloporia sp. VL-2014c voucher FLOR:51173 Phylloporia_nodostipitata_FLOR51175_Brazil Phylloporia sp. VL-2014c voucher FLOR:51175
Group[ 49 ] n: 1 ;id: Phylloporia_bibulosa_Ahmad27088 Phylloporia bibulosa
Group[ 50 ] n: 2 ;id: Phylloporia_pulla_Cui5251_China Phylloporia pulla voucher Cui 5251 Phylloporia_pulla_Dai9627_China Phylloporia pulla voucher Dai 9627
Group[ 51 ] n: 3 ;id: Phylloporia_OAB107_Benin Phylloporia_OAB0511_Benin Phylloporia_OAB0142_Benin
Group[ 52 ] n: 1 ;id: Phylloporia_sp_MUCLKE_16107_KY349147 Phylloporia sp. MUCL KE_16_107 culture MUCL:KE_16_107
Group[ 53 ] n: 1 ;id: Phylloporia_alyxiae_Chen1182_Taiwan Phylloporia alyxiae Chen 1182
Group[ 54 ] n: 1 ;id: Phylloporia_alyxiae_GC1604_28_Taiwan Phylloporia alyxiae GC 1604-28
Group[ 55 ] n: 1 ;id: Phylloporia_weberiana_Dai9242 Phylloporia weberiana isolate Dai 9242
Group[ 56 ] n: 2 ;id: Phylloporia_cf_fruticum_ENCB_Mexico Phylloporia cf. fruticum ENCB TR&RV858 Phylloporia_cf_fruticum_MUCL52762 Phylloporia cf. fruticum MUCL 52762
Group[ 57 ] n: 1 ;id: Phylloporia_sp_ISA007_KJ743265 Phylloporia sp. ISA007
Group[ 58 ] n: 1 ;id: Phylloporia_oblongospora_Zhou179 Phylloporia oblongospora isolate Zhou 179
Group[ 59 ] n: 2 ;id: Phylloporia_montana_BDNA2388_Brazil Phylloporia sp. GJ-2018b voucher BDNA2388 Phylloporia_montana_BDNA2409_Brazil Phylloporia sp. GJ-2018b voucher BDNA2409
Group[ 60 ] n: 2 ;id: Phylloporia_sp_ISA_352_Brazil Phylloporia sp. CD-2015e voucher ISA_352 Phylloporia_sp_MUCL54295_Brazil Phylloporia sp. CD-2015e voucher MUCL 54295
Group[ 61 ] n: 1 ;id: Phylloporia_sp_MUCL45062 Phylloporia sp. MUCL 45062
Group[ 62 ] n: 1 ;id: Phylloporia_sp_MUCL43733 Phylloporia sp. MUCL 43733
Group[ 63 ] n: 2 ;id: Phylloporia_elegans_FLOR51178_Brazil Phylloporia sp. VL-2014b voucher FLOR:51178 Phylloporia_elegans_FLOR51179_Brazil Phylloporia sp. VL-2014b voucher FLOR:51179
Group[ 64 ] n: 1 ;id: Phylloporia_manglietiae_Cui13709_China Phylloporia manglietiae voucher Cui 13709
Group[ 65 ] n: 4 ;id: Phylloporia_sp_MUCLFG11_506_FrenchGuiana Phylloporia sp. CD-2015d voucher MUCL FG11_506 Phylloporia_sp_MUCLFG_11_506_Guyana Phylloporia sp. MUCL/FG-11-506 Phylloporia_sp_MUCLFG12_522_FrenchGuiana Phylloporia sp. CD-2015d voucher MUCL FG12_522 Phylloporia_sp_MUCLFG12_523_FrenchGuiana Phylloporia sp. CD-2015d voucher MUCL FG12_523
Group[ 66 ] n: 1 ;id: Phylloporia_minuta_FURB55088_Brazil Phylloporia minuta FURB 55088 28S rRNA gene, partial sequence; from TYPE material
Group[ 67 ] n: 2 ;id: Phylloporia_rzedowskii_MUCL52859_Mexico Phylloporia rzedowskii strain MUCL 52859 Phylloporia_rzedowskii_MUCL52860_Mexico Phylloporia rzedowskii strain MUCL 52860
Group[ 68 ] n: 2 ;id: Phylloporia_splendida_Cui8429_China Phylloporia sp. GJ-2018d voucher Cui8429 Phylloporia_splendida_Dai6282_China Phylloporia sp. GJ-2018d voucher Dai6282
Group[ 69 ] n: 1 ;id: Inonotus_andersonii_JV1209_66 Inonotus andersonii voucher JV1209_66
Group[ 70 ] n: 1 ;id: Inonotus_hispidus_92_829 Inonotus hispidus strain 92-829
Group[ 71 ] n: 1 ;id: Fulvifomes_yoroui_OAB0097_Benin
Group[ 72 ] n: 1 ;id: Phylloporia_capucina_Robledo1610_Argentina Phylloporia capucina voucher Robledo 1610
Group[ 73 ] n: 1 ;id: Phylloporia_sp_Robledo1220_Argentina Phylloporia sp. Robledo 1220
Group[ 74 ] n: 1 ;id: Phylloporia_murrayae_Wu1404_4_Taiwan Phylloporia murrayae Wu 1404-4
Group[ 75 ] n: 1 ;id: Phylloporia_murrayae_Wu1404_5_Taiwan Phylloporia murrayae Wu 1404-5
Group[ 76 ] n: 2 ;id: Phylloporia_sp_FLOR51239_Brazil Phylloporia sp. VL-2014a voucher FLOR:51239 Phylloporia_sp_FLOR51258_Brazil Phylloporia sp. VL-2014a voucher FLOR:51258
Group[ 77 ] n: 1 ;id: Phylloporia_spathulata_Chay456 Phylloporia spathulata
Group[ 78 ] n: 2 ;id: Phylloporia_ulloai_MUCL52866_Mexico Phylloporia ulloai strain MUCL 52866 Phylloporia_ulloai_MUCL52867_Mexico Phylloporia ulloai strain MUCL 52867
Group[ 79 ] n: 1 ;id: Phylloporia_sp_MUCL53433_Mexico Phylloporia sp. MUCL 53433
Group[ 80 ] n: 2 ;id: Phylloporia_homocarnica_Yuan5750_China Phylloporia sp. LWZ-2014d voucher Yuan 5750 Phylloporia_homocarnica_Yuan5766_China Phylloporia sp. LWZ-2014d voucher Yuan 5766
Group[ 81 ] n: 1 ;id: Phylloporia_sp_MUCL_CU05_249 Phylloporia sp. MUCL CU05_249
Group[ 82 ] n: 2 ;id: Phylloporia_sp_MUCLFG13_721_FrenchGuiana Phylloporia sp. CD-2015c voucher MUCL FG13_721 Phylloporia_sp_MUCLFG13_722_FrenchGuiana Phylloporia sp. CD-2015c voucher MUCL FG13_722
Group[ 83 ] n: 2 ;id: Phylloporia_rubiacearum_Chen3583_Taiwan Phylloporia rubiacearum Chen 3583 Phylloporia_rubiacearum_Chen3584_Taiwan Phylloporia rubiacearum Chen 3584

## Sheet: Supplementary Table S2
Article title: New species and a new record of Phylloporia from Benin
Journal name:Scientific Reports
author names: Boris Armel Olou 1-2, Nourou Soulemane Yorou2, Ewald Langer 1
Affiliations
E-mail address of the corresponding author: borisolou@yahoo.fr
Caption: PTP Maximum likelihood solution showing the number of species partition, the support values, and the identity of the sequences forming each species of Phylloporia.
Species 1 (support = 1.000) Fomitiporella_sinica_LWZ20130809_5_China
Species 2 (support = 1.000) Phylloporia_sp_MUCL_CU05_249
Species 3 (support = 1.000) Phylloporia_sp_MUCLFG_11_462_Guyana
Species 4 (support = 1.000) Phylloporia_pectinata_AF411823
Species 5 (support = 1.000) Phylloporia_resupinata_DMC476_Cameroon
Species 6 (support = 1.000) Fomitiporella_umbrinella_JV0509_114_USA
Species 7 (support = 1.000) Fomitiporella_tenuissima_Dai12245_China
Species 8 (support = 0.493) Phylloporia_sp_MUCLFG13_721_FrenchGuiana,Phylloporia_sp_MUCLFG13_722_FrenchGuiana
Species 9 (support = 0.871) Phylloporia_rubiacearum_Chen3583_Taiwan,Phylloporia_rubiacearum_Chen3584_Taiwan
Species 10 (support = 0.397) Phylloporia_sp_MUCLFG11_506,Phylloporia_sp_MUCLFG_11_506,Phylloporia_sp_MUCLFG12_522_FrenchGuiana,Phylloporia_sp_MUCLFG12_523_FrenchGuiana
Species 11 (support = 1.000) Phylloporia_minuta_FURB55088_Brazil
Species 12 (support = 1.000) Phylloporia_radiata_LWZ2016a_China
Species 13 (support = 0.853) Phylloporia_cystidiolophora_Dai13945_China,Phylloporia_cystidiolophora_Dai13953_China
Species 14 (support = 1.000) Phylloporia_osmanthi_Yuan5655_China
Species 15 (support = 1.000) Phylloporia_hainaniana_Dai9460
Species 16 (support = 0.500) Phylloporia_elegans_FLOR51178_Brazil,Phylloporia_elegans_FLOR51179_Brazil
Species 17 (support = 1.000) Phylloporia_fulva_MUCL54472
Species 18 (support = 1.000) Phylloporia_sp_MUCL43733
Species 19 (support = 1.000) Phylloporia_sp_MUCL53433_Mexico
Species 20 (support = 0.871) Phylloporia_nodostipitata_FLOR51173_Brazil,Phylloporia_nodostipitata_FLOR51175_Brazil
Species 21 (support = 0.777) Phylloporia_minutipora_Dai16172_China,Phylloporia_sp_LWZ20150531_14_China,Phylloporia_sp_Dai9257_China
Species 22 (support = 1.000) Phylloporia_sp_ISA007_KJ743265
Species 23 (support = 0.509) Phylloporia_cf_fruticum_ENCB_Mexico,Phylloporia_cf_fruticum_MUCL52762
Species 24 (support = 1.000) Phylloporia_oblongospora_Zhou179
Species 25 (support = 1.000) Phylloporia_inonotoides_MUCL54468_China
Species 26 (support = 0.499) Phylloporia_montana_BDNA2388_Brazil,Phylloporia_montana_BDNA2409_Brazil
Species 27 (support = 0.504) Phylloporia_fontanesiae_Cui12356_China,Phylloporia_fontanesiae_Li199
Species 28 (support = 0.529) Phylloporia_rinoreae_MUCL56283_Gabon,Phylloporia_rinoreae_MUCL57328_Gabon
Species 29 (support = 0.868) Phylloporia_rzedowskii_MUCL52859_Mexico,Phylloporia_rzedowskii_MUCL52860_Mexico
Species 30 (support = 0.345) Phylloporia_lonicerae_Dai17898_China,Phylloporia_lonicerae_Dai17900_China,Phylloporia_lonicerae_Dai17899_China
Species 31 (support = 0.974) Phylloporia_pulla_Cui5251_China,Phylloporia_pulla_Dai9627_China
Species 32 (support = 1.000) Phylloporia_manglietiae_Cui13709_China
Species 33 (support = 0.503) Phylloporia_ulloai_MUCL52866_Mexico,Phylloporia_ulloai_MUCL52867_Mexico
Species 34 (support = 0.502) Phylloporia_splendida_Cui8429_China,Phylloporia_splendida_Dai6282_China
Species 35 (support = 1.000) Phylloporia_bibulosa_Ahmad27088
Species 36 (support = 1.000) Phylloporia_sp_MUCL52864
Species 37 (support = 0.298) Phylloporia_flabelliforma_MUCL55569,Phylloporia_flabelliforma_MUCL55570,Phylloporia_gabonensis_MUCL55571,Phylloporia_gabonensis_MUCL55572
Species 38 (support = 0.959) Phylloporia_pendula_Cui13691_China,Phylloporia_pendula_Cui13876_China
Species 39 (support = 0.513) Phylloporia_pseudopectinata_Cui13746_China,Phylloporia_pseudopectinata_Cui13749_China
Species 40 (support = 0.868) Phylloporia_nandinae_Dai10588,Phylloporia_nandinae_Dai10625
Species 41 (support = 0.513) Phylloporia_nouraguensis_MUCL_FG404_Guyana,Phylloporia_nouraguensis_MUCL_FG409_Guyana
Species 42 (support = 1.000) Phylloporia_solicola_JRF145_Brazil
Species 43 (support = 0.517) Phylloporia_crataegi_Dai11016,Phylloporia_crataegi_Dai18133_China
Species 44 (support = 1.000) Phellinus_ribis_AF311040
Species 45 (support = 0.866) Phylloporia_chrysites_MUCL52764_Mexico,Phylloporia_chrysites_MUCL52862_Mexico
Species 46 (support = 0.507) Phylloporia_terrestris_He2359_China,Phylloporia_terrestris_Yuan5738_China
Species 47 (support = 0.868) Phylloporia_minutispora_Ipulet706,Phylloporia_minutispora_MUCL52865
Species 48 (support = 0.499) Phylloporia_sp_FLOR51239_Brazil,Phylloporia_sp_FLOR51258_Brazil
Species 49 (support = 1.000) Phylloporia_spathulata_Chay456
Species 50 (support = 0.973) Phylloporia_afrospathulata_KJ743249,Phylloporia_afrospathulata_MUCL54511
Species 51 (support = 0.493) Phylloporia_atlantica_JRF142_Brazil,Phylloporia_atlantica_JRF151_Brazil
Species 52 (support = 1.000) Fulvifomes_robiniae_CFMR2693_USA_Arizona
Species 53 (support = 0.493) Phylloporia_flacourtiae_Yuan6360_China,Phylloporia_flacourtiae_Yuan6362_China
Species 54 (support = 0.324) Phylloporia_littoralis_MUCL56144_Gabon,Phylloporia_littoralis_MUCL56145_Gabon,Phylloporia_OAB0204_Benin
Species 55 (support = 0.498) Phylloporia_sp_ISA_352_Brazil,Phylloporia_sp_MUCL54295_Brazil
Species 56 (support = 1.000) Phylloporia_sp_MUCL45062
Species 57 (support = 0.991) Inonotus_andersonii_JV1209_66
Species 58 (support = 0.991) Inonotus_hispidus_92_829
Species 59 (support = 0.997) Fulvifomes_fastuosus_CBS213_36
Species 60 (support = 0.997) Fulvifomes_yoroui_OAB0097_Benin
Species 61 (support = 0.998) Phylloporia_ephedrae
Species 62 (support = 0.497) Phylloporia_gutta_Dai16070_China,Phylloporia_gutta_Dai_4197
Species 63 (support = 0.507) Phylloporia_clausenae_Cui8463_China,Phylloporia_clausenae_Yuan3528_China
Species 64 (support = 0.696) Phylloporia_murrayae_Wu1404_4_Taiwan,Phylloporia_murrayae_Wu1404_5_Taiwan
Species 65 (support = 0.443) Phylloporia_rattanicola_Dai18233_China,Phylloporia_rattanicola_Dai18235_China
Species 66 (support = 0.875) Phylloporia_oreophila_Cui2219,Phylloporia_oreophila_Cui9503
Species 67 (support = 0.954) Phylloporia_yuchengii_YG051_Uzbekistan
Species 68 (support = 0.497) Phylloporia_boldo_CIEFAPcc532_Chile,Phylloporia_boldo_CIEFAPcc584_Chile
Species 69 (support = 0.988) Phylloporia_capucina_Robledo1610_Argentina
Species 70 (support = 0.988) Phylloporia_sp_Robledo1220_Argentina
Species 71 (support = 0.674) Phylloporia_alyxiae_Chen1182_Taiwan,Phylloporia_alyxiae_GC1604_28_Taiwan
Species 72 (support = 0.978) Phylloporia_weberiana_Dai9242
Species 73 (support = 0.492) Phylloporia_mori_Wu1105_2_Taiwan,Phylloporia_mori_Wu1105_3_Taiwan
Species 74 (support = 0.976) Phylloporia_dependens_Cui13763
Species 75 (support = 0.828) Phylloporia_OAB107_Benin,Phylloporia_OAB0511_Benin,Phylloporia_OAB0142_Benin
Species 76 (support = 0.843) Phylloporia_sp_MUCLKE_16107_KY349147
Species 77 (support = 0.489) Phylloporia_homocarnica_Yuan5750_China
Species 78 (support = 0.489) Phylloporia_homocarnica_Yuan5766_China
Species 79 (support = 0.504) Phylloporia_lespedezae_Dai17065_China
Species 80 (support = 0.504) Phylloporia_lespedezae_Dai17067_China
Species 81 (support = 0.581) Phylloporia_tiliae_Yuan5491_China
Species 82 (support = 0.581) Phylloporia_perangusta_Dai18139_China

## Sheet: Supplementary Table S3
Article title: New species and a new record of Phylloporia from Benin
Journal name: Scientific Reports
author names: Boris Armel Olou 1-2, Nourou Soulemane Yorou2, Ewald Langer 1
Affiliations
E-mail address of the corresponding author: borisolou@yahoo.fr
Caption: PTP Bayesian solution showing the number of species partition, the support values, and the identity of the sequences forming each species of Phylloporia.
Species 1 (support = 1.000) Fomitiporella_sinica_LWZ20130809_5_China
Species 2 (support = 1.000) Phylloporia_sp_MUCL_CU05_249
Species 3 (support = 1.000) Phylloporia_sp_MUCLFG_11_462_Guyana
Species 4 (support = 1.000) Phylloporia_pectinata_AF411823
Species 5 (support = 1.000) Phylloporia_resupinata_DMC476_Cameroon
Species 6 (support = 1.000) Fomitiporella_umbrinella_JV0509_114_USA
Species 7 (support = 1.000) Fomitiporella_tenuissima_Dai12245_China
Species 8 (support = 0.871) Phylloporia_rubiacearum_Chen3583_Taiwan,Phylloporia_rubiacearum_Chen3584_Taiwan
Species 9 (support = 1.000) Phylloporia_minuta_FURB55088_Brazil
Species 10 (support = 1.000) Phylloporia_radiata_LWZ2016a_China
Species 11 (support = 0.511) Phylloporia_homocarnica_Yuan5750_China,Phylloporia_homocarnica_Yuan5766_China
Species 12 (support = 0.853) Phylloporia_cystidiolophora_Dai13945_China,Phylloporia_cystidiolophora_Dai13953_China
Species 13 (support = 1.000) Phylloporia_osmanthi_Yuan5655_China
Species 14 (support = 1.000) Phylloporia_hainaniana_Dai9460
Species 15 (support = 1.000) Phylloporia_fulva_MUCL54472
Species 16 (support = 1.000) Phylloporia_sp_MUCL43733
Species 17 (support = 1.000) Phylloporia_sp_MUCL53433_Mexico
Species 18 (support = 0.871) Phylloporia_nodostipitata_FLOR51173_Brazil,Phylloporia_nodostipitata_FLOR51175_Brazil
Species 19 (support = 0.777) Phylloporia_minutipora_Dai16172_China,Phylloporia_sp_LWZ20150531_14_China,Phylloporia_sp_Dai9257_China
Species 20 (support = 1.000) Phylloporia_sp_ISA007_KJ743265
Species 21 (support = 0.509) Phylloporia_cf_fruticum_ENCB_Mexico,Phylloporia_cf_fruticum_MUCL52762
Species 22 (support = 1.000) Phylloporia_oblongospora_Zhou179
Species 23 (support = 1.000) Phylloporia_inonotoides_MUCL54468_China
Species 24 (support = 0.499) Phylloporia_montana_BDNA2388_Brazil,Phylloporia_montana_BDNA2409_Brazil
Species 25 (support = 0.529) Phylloporia_rinoreae_MUCL56283_Gabon,Phylloporia_rinoreae_MUCL57328_Gabon
Species 26 (support = 0.868) Phylloporia_rzedowskii_MUCL52859_Mexico,Phylloporia_rzedowskii_MUCL52860_Mexico
Species 27 (support = 0.974) Phylloporia_pulla_Cui5251_China,Phylloporia_pulla_Dai9627_China
Species 28 (support = 1.000) Phylloporia_manglietiae_Cui13709_China
Species 29 (support = 0.503) Phylloporia_ulloai_MUCL52866_Mexico,Phylloporia_ulloai_MUCL52867_Mexico
Species 30 (support = 1.000) Phylloporia_bibulosa_Ahmad27088
Species 31 (support = 1.000) Phylloporia_sp_MUCL52864
Species 32 (support = 0.959) Phylloporia_pendula_Cui13691_China,Phylloporia_pendula_Cui13876_China
Species 33 (support = 0.513) Phylloporia_pseudopectinata_Cui13746_China,Phylloporia_pseudopectinata_Cui13749_China
Species 34 (support = 0.868) Phylloporia_nandinae_Dai10588,Phylloporia_nandinae_Dai10625
Species 35 (support = 1.000) Phylloporia_solicola_JRF145_Brazil
Species 36 (support = 0.517) Phylloporia_crataegi_Dai11016,Phylloporia_crataegi_Dai18133_China
Species 37 (support = 1.000) Phellinus_ribis_AF311040
Species 38 (support = 0.866) Phylloporia_chrysites_MUCL52764_Mexico,Phylloporia_chrysites_MUCL52862_Mexico
Species 39 (support = 0.507) Phylloporia_terrestris_He2359_China,Phylloporia_terrestris_Yuan5738_China
Species 40 (support = 0.868) Phylloporia_minutispora_Ipulet706,Phylloporia_minutispora_MUCL52865
Species 41 (support = 0.499) Phylloporia_sp_FLOR51239_Brazil,Phylloporia_sp_FLOR51258_Brazil
Species 42 (support = 1.000) Phylloporia_spathulata_Chay456
Species 43 (support = 1.000) Fulvifomes_robiniae_CFMR2693_USA_Arizona
Species 44 (support = 0.973) Phylloporia_afrospathulata_KJ743249,Phylloporia_afrospathulata_MUCL54511
Species 45 (support = 1.000) Phylloporia_sp_MUCL45062
Species 46 (support = 0.997) Fulvifomes_fastuosus_CBS213_36
Species 47 (support = 0.997) Fulvifomes_yoroui_OAB0097_Benin
Species 48 (support = 0.507) Phylloporia_clausenae_Cui8463_China,Phylloporia_clausenae_Yuan3528_China
Species 49 (support = 0.696) Phylloporia_murrayae_Wu1404_4_Taiwan,Phylloporia_murrayae_Wu1404_5_Taiwan
Species 50 (support = 0.674) Phylloporia_alyxiae_Chen1182_Taiwan,Phylloporia_alyxiae_GC1604_28_Taiwan
Species 51 (support = 0.978) Phylloporia_weberiana_Dai9242
Species 52 (support = 0.988) Phylloporia_capucina_Robledo1610_Argentina
Species 53 (support = 0.988) Phylloporia_sp_Robledo1220_Argentina
Species 54 (support = 0.998) Phylloporia_ephedrae
Species 55 (support = 0.991) Inonotus_andersonii_JV1209_66
Species 56 (support = 0.991) Inonotus_hispidus_92_829
Species 57 (support = 0.954) Phylloporia_yuchengii_YG051_Uzbekistan
Species 58 (support = 0.875) Phylloporia_oreophila_Cui2219,Phylloporia_oreophila_Cui9503
Species 59 (support = 0.976) Phylloporia_dependens_Cui13763
Species 60 (support = 0.603) Phylloporia_sp_MUCLFG11_506_FrenchGuiana
Species 61 (support = 0.386) Phylloporia_sp_MUCLFG_11_506_Guyana,Phylloporia_sp_MUCLFG12_522_FrenchGuiana,Phylloporia_sp_MUCLFG12_523_FrenchGuiana
Species 62 (support = 0.828) Phylloporia_OAB107_Benin,Phylloporia_OAB0511_Benin,Phylloporia_OAB0142_Benin
Species 63 (support = 0.843) Phylloporia_sp_MUCLKE_16107_KY349147
Species 64 (support = 0.484) Phylloporia_mori_Wu1105_2_Taiwan
Species 65 (support = 0.484) Phylloporia_mori_Wu1105_3_Taiwan
Species 66 (support = 0.507) Phylloporia_sp_MUCLFG13_721_FrenchGuiana
Species 67 (support = 0.507) Phylloporia_sp_MUCLFG13_722_FrenchGuiana
Species 68 (support = 0.498) Phylloporia_splendida_Cui8429_China
Species 69 (support = 0.498) Phylloporia_splendida_Dai6282_China
Species 70 (support = 0.487) Phylloporia_nouraguensis_MUCL_FG404_Guyana
Species 71 (support = 0.487) Phylloporia_nouraguensis_MUCL_FG409_Guyana
Species 72 (support = 0.676) Phylloporia_littoralis_MUCL56144_Gabon
Species 73 (support = 0.581) Phylloporia_tiliae_Yuan5491_China
Species 74 (support = 0.581) Phylloporia_perangusta_Dai18139_China
Species 75 (support = 0.500) Phylloporia_gutta_Dai16070_China
Species 76 (support = 0.500) Phylloporia_gutta_Dai_4197
Species 77 (support = 0.325) Phylloporia_lonicerae_Dai17898_China,Phylloporia_lonicerae_Dai17900_China
Species 78 (support = 0.655) Phylloporia_lonicerae_Dai17899_China
Species 79 (support = 0.351) Phylloporia_gabonensis_MUCL55571_Gabon
Species 80 (support = 0.351) Phylloporia_gabonensis_MUCL55572_Gabon
Species 81 (support = 0.350) Phylloporia_littoralis_MUCL56145_Gabon
Species 82 (support = 0.350) Phylloporia_OAB0204_Benin
Species 83 (support = 0.500) Phylloporia_elegans_FLOR51178_Brazil
Species 84 (support = 0.500) Phylloporia_elegans_FLOR51179_Brazil
Species 85 (support = 0.507) Phylloporia_atlantica_JRF142_Brazil
Species 86 (support = 0.507) Phylloporia_atlantica_JRF151_Brazil
Species 87 (support = 0.496) Phylloporia_fontanesiae_Cui12356_China
Species 88 (support = 0.496) Phylloporia_fontanesiae_Li199
Species 89 (support = 0.446) Phylloporia_rattanicola_Dai18233_China
Species 90 (support = 0.446) Phylloporia_rattanicola_Dai18235_China
Species 91 (support = 0.504) Phylloporia_lespedezae_Dai17065_China
Species 92 (support = 0.504) Phylloporia_lespedezae_Dai17067_China
Species 93 (support = 0.356) Phylloporia_flabelliforma_MUCL55569_Gabon
Species 94 (support = 0.356) Phylloporia_flabelliforma_MUCL55570_Gabon
Species 95 (support = 0.502) Phylloporia_sp_ISA_352_Brazil
Species 96 (support = 0.502) Phylloporia_sp_MUCL54295_Brazil
Species 97 (support = 0.503) Phylloporia_boldo_CIEFAPcc532_Chile
Species 98 (support = 0.503) Phylloporia_boldo_CIEFAPcc584_Chile
Species 99 (support = 0.507) Phylloporia_flacourtiae_Yuan6360_China
Species 100 (support = 0.507) Phylloporia_flacourtiae_Yuan6362_China
